# Supplementary material for: Diversity of Non-O157 Shiga Toxin-Producing Escherichia coli Isolated from Cattle from Central and Southern Chile
Source: Animals (Basel). 2021 Aug 13;11(8):2388. doi: 10.3390/ani11082388 (PMC8388633; doi:10.3390/ani11082388)
Supplement: Supplementary file 1 [file animals-11-02388-s001.zip]

Archive with 2 entries (2 files):
- Figure S1.pdf
- SupplTablesDiazetal2021b.xlsx
